# Supplementary material for: The GhWRKY70-GhAOS1 Axis Integrates Jasmonate Pathway Signaling to Regulate Cotton Immunity Against Verticillium dahliae
Source: Int J Mol Sci. 2026 May 23;27(11):4713. doi: 10.3390/ijms27114713 (PMC13256778; doi:10.3390/ijms27114713)
Supplement: Supplementary file 1 [file ijms-27-04713-s001.zip]

Archive with 1 entries (1 files):
- ijms-4306865-supplementary.pdf
